# Supplementary material for: Detection of a divergent Parainfluenza 4 virus in an adult patient with influenza like illness using next-generation sequencing
Source: BMC Infect Dis. 2014 May 19;14:275. doi: 10.1186/1471-2334-14-275 (PMC4038074; doi:10.1186/1471-2334-14-275)
Supplement: Additional file 1 — Genome walking primers. PCR primers used to amplify and sequence PIV4 strain QLD-01. All sequences are shown in the 5′-3′ orientation. [file 1471-2334-14-275-S1.xls]

## Sheet: Sheet1
Additional file 1. Genome walking primers. PCR primers used to amplify and sequence PIV4 strain QLD-01. All sequences are shown in the 5’-3’ orientation.
Primer Name	Sequence
PIV4-GW0F	GGGAGAAGAGATATAGATATTG
PIV4-GW0R	TGCTCCCTGTTTGATT
PIV4-GW1F	TAAAGTAGCTTATCAATATATCACCATGTCTTC
PIV4-GW1R	TTCAGATCCAGTGGGTTGATCATA
PIV4-GW2F	TATTTGTATCCAGAGATGCAGAACATG
PIV4-GW2R	CTCTAAGGCCAATTTAGGGTCAA
PIV4-GW3F	AACTATCAGTTTGGAAGGAACTTCTTAAA
PIV4-GW3R	TTGGTCGTGATGTTGCGTTT
PIV4-GW4F	GTTACACAATAATCACAAACCGAAAAA
PIV4-GW4R	CCCAAGCCTCTTTCTTGGTG
PIV4-GW5F	CCCAGACGGTTTCTCCATGATA
PIV4-GW5R	AACTTGCTCTGGCCCTTTGTT
PIV4-GW6F	TGACACTCAGCAAATTAAAGGCTC
PIV4-GW6R	GGTGATTTTGTATGCAGTGCTGAT
PIV4-GW7F	CCAAGAATCGACACCAGCTCA
PIV4-GW7R	AGTCATGGTTTGGTTGTTTGATGT
PIV4-GW7IR	CTCTAGATGTATACCCCTCATTCGTG
PIV4-GW7IF	GCAGCCAAAAATTCAAAGTACCTAGA
PIV4-GW8F	TCACCATCCCGATATATAAAACCAC
PIV4-GW8R	TTATTTGTGTGAATTGTTATAGAGGTTAGATCT
PIV4-GW8IF	AACTCATCTAATGAATCTAGGAACGGTAC
PIV4-GW8IR	ACTTGAGTAATTGCATTTTGGGTCTAG
PIV4-GW9F	GACAGATAATTGCAGTTGATATACCGAC
PIV4-GW9R	TGATGGTTGCTAGTTGATGAGTTGTT
PIV4-GW9IF	TCCAACGGTCAAATGATTACTTAAAC
PIV4-GW9IR	AAATTATGCAGATTGTGACTGTCAGTATT
PIV4-GW10F	CAAAGTTCAAAACAAAATCTGACTACAA
PIV4-GW10R	GGGAACGCAGTATTAGGATAACTTAGTG
PIV4-GW10IF	ATTTAAATGATGGGAAGAATCGAAA
PIV4-GW10IR	TGTGTTGCCAATTGAGGATCC
PIV4-GW10.1IR	TCGAGCTCTTTTCTGATTATATCGAC
PIV4-GW10.5F	GGTGGCCCTATCCAAGCCT
PIV4-GW10.5R	GTTTCATGGAGTGTCATTGGTCAT
PIV4-GW11F	CATATAAAATGGTCAATGGATAAACAATAAT
PIV4-GW11R	TCATGAGGATCATTTCAAATGTGA
PIV4-GW11IF	AATGAGGAATAAAAAGAATAGACAATTGC
PIV4-GW12F	TCAAGTTGGAAGATAGATCAGGTTTAATT
PIV4-GW12R	AGTGTTCTAGCAAAGGGTATTATTGCT
PIV4-GW12IF	CCAGGTGAGGATTTAAGTATATTCATGA
PIV4-GW13F	CAAAGGACTCCATGACAATCCTAAA
PIV4-GW13R	AACCCACCAACTTGAGACGG
PIV4-GW13IF	TCTGCAGAATCTAAGACCAGAGTAATGA
PIV4-GW14F	TGACATATACCTGAACCATCCAGATT
PIV4-GW14R	AAATTTGCTGAAGTAGGTAGAGGAGTTAGT
PIV4-GW14IF	TGATATCATACTTAAACCTAAATCGGGA
PIV4-GW15F	GGCTTTTGGTGATAATGAACAGAA
PIV4-GW15R	TAATTGTAAAAAATCTGTAGGAGTATCAACAA
PIV4-GW15IF	TATCAATGATGCAATCATAGAGACTGATTA
PIV4-GW16F	TAACAAACCCAAATATACATCCTTATCCA
PIV4-GW16R	CATCTCCCTCACTTTTCAGTATTTCAA
PIV4-GW16IF	CAAACAGATCCAGGCAGAAATAGAG
PIV4-GW17F	GATAATCAAAAGATCCTACAAGCAGGT
PIV4-GW17R	TGGGTGTAAGTAGAGGTGATTTTTCA
PIV4-GW17IF	TATCTTCGCAAAACAATTTCAAATAATG
PIV4-GW11IR	AATAGGACATCAGTATGATCAGCCAT
PIV4-GW12IR	GAGACTTCGTCTGAATACACTCATCC
PIV4-GW13IR	TGATTGCTTCTTCTCTTTATGAGGC
PIV4-GW14IR	AGCCCATGATAGCTTTCTTAAATTTC
PIV4-GW15IR	CCAAGTAAGTATTTAAGAATTCACTGATCC
PIV4-GW16IR	CAGTAGTTTCAGTGACACCGTTCC
PIV4-GW17IR	GTTTTGGTCGAGATAGTTTTAGTACCATT
