# Supplementary material for: Detection of a divergent Parainfluenza 4 virus in an adult patient with influenza like illness using next-generation sequencing
Source: BMC Infect Dis. 2014 May 19;14:275. doi: 10.1186/1471-2334-14-275 (PMC4038074; doi:10.1186/1471-2334-14-275)
Supplement: Additional file 2 — 454 GS FLX QLD-01 reads. Table showing positions of the original 32 reads mapped to the SKPIV4 genome. [file 1471-2334-14-275-S2.xlsx]

## Sheet: Sheet1
Additional file 2
454 GS FLX Read Positions relative to PIV4b isolate SKPIV4 (EU627591.1)
Start	End
769	828
1162	1548
1325	1567
1364	1793
1467	1817
1922	2292
2551	2945
3359	3543
4681	5033
4792	5131
4809	5138
4840	5116
4849	5157
4854	5047
4856	5124
4874	5118
4902	5022
4986	5433
5353	5419
5964	6407
5995	6421
6139	6574
6402	6866
7002	7277
7284	7601
8940	9424
9230	9628
10497	10658
10632	11028
12878	13020
13566	13960
14967	15379
16090	16505
